# Supplementary material for: Cytotoxic Isopentenyl Phloroglucinol Compounds from Garcinia xanthochymus Using LC-MS-Based Metabolomics
Source: Metabolites. 2023 Feb 10;13(2):258. doi: 10.3390/metabo13020258 (PMC9964469; doi:10.3390/metabo13020258)
Supplement: Supplementary file 1 [file metabolites-13-00258-s001.zip]

Archive with 1 entries (1 files):
- metabolites-2102681-supplementary.pdf
